# Supplementary material for: Bone Fracture-Treatment Method: Fixing 3D-Printed Polycaprolactone Scaffolds with Hydrogel Type Bone-Derived Extracellular Matrix and β-Tricalcium Phosphate as an Osteogenic Promoter
Source: Int J Mol Sci. 2021 Aug 23;22(16):9084. doi: 10.3390/ijms22169084 (PMC8396563; doi:10.3390/ijms22169084)
Supplement: Supplementary file 1 [file ijms-22-09084-s001.zip]

Archive with 1 entries (1 files):
- ijms-1328244-supplementary.pdf
